# Supplementary material for: Identification and Expression Analysis of Dsx and Its Positive Transcriptional Regulation of IAG in Black Tiger Shrimp (Penaeus monodon)
Source: Int J Mol Sci. 2022 Oct 21;23(20):12701. doi: 10.3390/ijms232012701 (PMC9604489; doi:10.3390/ijms232012701)
Supplement: Supplementary file 1 [file ijms-23-12701-s001.zip]

Archive with 2 entries (2 files):
- Figure S1 Amplification of different segments of IAG promoter.jpg
- ijms-1977593-proof-table S1.xlsx
