# Supplementary material for: Identification and Expression Analysis of Dsx and Its Positive Transcriptional Regulation of IAG in Black Tiger Shrimp (Penaeus monodon)
Source: Int J Mol Sci. 2022 Oct 21;23(20):12701. doi: 10.3390/ijms232012701 (PMC9604489; doi:10.3390/ijms232012701)
Supplement: Supplementary file 1 [file ijms-23-12701-s001.zip › ijms-1977593-proof-table S1.xlsx]

## Sheet: Sheet1
Primer	Primer sequence(5’-3’)	Purpose
PmDsx-F	GTGGAACCTGAGGCAAACG	ORF Validation
PmDsx-R	AGACGGCGGAGGAAAAGG	ORF Validation
PmDsx-qF	TCCAACGACGCTACTACACGG	qPCR
PmDsx-qR	TTGATGCGGGCAAACAGG	qPCR
dsPmDsx-T7-F	TAATACGACTCACTATAGGGAGAGTACCAGCCACAGAAGCACG	RNAi
dsPmDsx-T7-R	TAATACGACTCACTATAGGGAGAAGACGGCGGAGGAAAAGG	RNAi
dsPmDsx-F	GTACCAGCCACAGAAGCACG	RNAi
dsPmDsx-R	AGACGGCGGAGGAAAAGG	RNAi
dsGFP-T7-F	TAATACGACTCACTATAGGGAGACCGACAAGCAGAAGAACGGCATCA	RNAi
dsGFP-T7-R	TAATACGACTCACTATAGGGAGATCACGAACTCCAGCAGGACCATGTGA	RNAi
dsGFP-F	CCGACAAGCAGAAGAACGGCATCA	RNAi
dsGFP-R	TCACGAACTCCAGCAGGACCATGTGA	RNAi
PmSox9-qF	GCGAGGGACTTGGTAAATGTG	qPCR
PmSox9-qR	TGGTGGCTAGGATTGGTCTGA	qPCR
PmFoxl2-qF	AGGGAAGGGGAATTTCTGG	qPCR
PmFoxl2-qR	AAGCGTCGGGGTAGGTGTA	qPCR
EF-1α-qF	AAGCCAGGTATGGTTGTCAACTTT	Reference gene
EF-1α-qR	CGTGGTGCATCTCCACAGACT	Reference gene
LUC1-F	TAAAGGTGCCACGGGCCACTCAGG	Sequence Validation
LUC1-R	CATTTTTTTCTTTGTGTCTATGAG	Sequence Validation
LUC2-F	CAAGTGAAATACATCGGCATGTCAC	Sequence Validation
LUC2-R	CATTTTTTTCTTTGTGTCTATGAG	Sequence Validation
LUC3-F	ATTGGTACGAAGCGTGTCTGTTAT	Sequence Validation
LUC3-R	CATTTTTTTCTTTGTGTCTATGAG	Sequence Validation
LUC4-F	GATGAATTGCTGTGAGACGAGAGT	Sequence Validation
LUC4-R	CATTTTTTTCTTTGTGTCTATGAG	Sequence Validation
